# Supplementary material for: Structure of Mycobacterium tuberculosis phosphatidylinositol phosphate synthase reveals mechanism of substrate binding and metal catalysis
Source: Commun Biol. 2019 May 8;2:175. doi: 10.1038/s42003-019-0427-1 (PMC6506517; doi:10.1038/s42003-019-0427-1)
Supplement: Supplementary file 7 — Supplementary Data 1 [file 42003_2019_427_MOESM7_ESM.xlsx]

## Sheet: Standard_Curve
Std. Conc. (uM)	Phosphate input (pmol/well)	Optical density (620 nm)		Average OD	Corrected OD	Standard deviation from average
		Measurement #1	Measurement #2
100	5000	2.1199	2.0739	2.0969	1.97339	0.0325269
50	2500	1.1974	1.227	1.2122	1.0887	0.0209304
25	1250	0.66707	0.6676	0.667335	0.54383	0.000374767
12.5	625	0.40382	0.40773	0.405775	0.28227	0.00276479
6.25	313	0.25508	0.25575	0.255415	0.13191	0.000473762
3.13	156	0.18368	0.1879	0.18579	0.062285	0.00298399
1.56	78	0.1451	0.1374	0.14125	0.017745	0.00544472
0	0	0.12138	0.12563	0.123505	0	0.0030052

## Sheet: Assay
Reaction volume:	50 uL
Format:	in proteoliposomes, 37 degrees
Date:	2017-04-21
Read:	620 nm
Control1	50 uL assay buffer
Control2	No proteoliposomes, 0.125 mM inositol, 180 minutes incubation at 37 degrees
Raw data (Optical density at 620 nm)									Data used for generation of graph in the figure 5b
	10 minutes								A90Y			R94K			R94Q
	replicate 1	replicate 2	replicate 3	AVG	STDEV	avg read vs blank			replicate 1	replicate 2	replicate 3	replicate 1	replicate 2	replicate 3	replicate 1	replicate 2	replicate 3
A90Y	0.30207	0.3708	0.33535	0.336073	0.0343707	0.19231		180 min (raw)	0.3532	0.72467	0.53063	0.34268	0.5132	0.38722	0.26585	0.33437	0.30773
R94K	0.2383	0.24465	0.2283	0.237083	0.00824262	0.09332		180 min (norm/blank)	0.215043	0.586513	0.392473	0.204523	0.375043	0.249063	0.127693	0.196213	0.169573
R94Q	0.2299	0.2351	0.2421	0.2357	0.00612209	0.0919367		pmol/min Pi	496.858	1425.53	940.433	470.558	896.858	581.908	278.483	449.783	383.183
Y133F	0.50855	0.52965	0.51327	0.517157	0.0110739	0.373393		nmol/min Pi	0.496858	1.42553	0.940433	0.470558	0.896858	0.581908	0.278483	0.449783	0.383183
Y133E	0.2227	0.21227	0.20883	0.2146	0.0072226	0.0708367
R137K	0.58595	0.56407	0.50402	0.551347	0.042421	0.407583			Y133F			Y133E			R137K
R137Q	0.27445	0.3211	0.23743	0.27766	0.0419273	0.133897			replicate 1	replicate 2	replicate 3	replicate 1	replicate 2	replicate 3	replicate 1	replicate 2	replicate 3
WT	0.54468	0.50662	0.49943	0.51691	0.0243167	0.373147		180 min (raw)	1.8314	2.1032	1.9443	0.3257	0.27912	0.27683	1.5738	2.0304	1.6259
								180 min (norm/blank)	1.69324	1.96504	1.80614	0.187543	0.140963	0.138673	1.43564	1.89224	1.48774
	30 minutes							pmol/min Pi	4192.36	4871.86	4474.61	428.108	311.658	305.933	3548.36	4689.86	3678.61
	replicate 1	replicate 2	replicate 3	AVG	STDEV	avg read vs blank		nmol/min Pi	4.19236	4.87186	4.47461	0.428108	0.311658	0.305933	3.54836	4.68986	3.67861
A90Y	0.29007	0.3402	0.34582	0.325363	0.0306938	0.1816
R94K	0.27245	0.23555	0.2532	0.253733	0.0184558	0.10997			R137Q			WT
R94Q	0.25893	0.27735	0.28168	0.272653	0.0120803	0.12889			replicate 1	replicate 2	replicate 3	replicate 1	replicate 2	replicate 3
Y133F	0.71358	0.71263	0.7415	0.72257	0.0164007	0.578807		180 min (raw)	0.65473	0.8105	0.76083	1.461	1.5027	1.6224
Y133E	0.2195	0.18435	0.2332	0.21235	0.0251977	0.0685867		180 min (norm/blank)	0.516573	0.672343	0.622673	1.32284	1.36454	1.48424
R137K	0.88645	0.91045	0.8645	0.887133	0.0229826	0.74337		pmol/min Pi	1250.68	1640.11	1515.93	3266.36	3370.61	3669.86
R137Q	0.34147	0.29627	0.3178	0.318513	0.0226084	0.17475		nmol/min Pi	1.25068	1.64011	1.51593	3.26636	3.37061	3.66986
WT	0.74708	0.82263	0.7572	0.775637	0.0410108	0.631873
	60 minutes
	replicate 1	replicate 2	replicate 3	AVG	STDEV	avg read vs blank			The standard curve equation
A90Y	0.29678	0.38165	0.36065	0.34636	0.0442027	0.202597				Y= 0.0004x + 0.0163		0.0163	equals B
R94K	0.32665	0.2906	0.2145	0.27725	0.0572545	0.133487			[Pi] =( OD-B)/A			0.0004	equals A
R94Q	0.27993	0.2488	0.22165	0.250127	0.0291626	0.106363
Y133F	1.0347	1.0705	1.1567	1.0873	0.0627111	0.943537
Y133E	0.24833	0.22773	0.24315	0.239737	0.0107158	0.0959733
R137K	1.0794	1.1953	1.5566	1.2771	0.248894	1.13334
R137Q	0.32785	0.35762	0.39455	0.360007	0.033414	0.216243
WT	1.1182	1.1515	1.198	1.1559	0.0400815	1.01214
	120 minutes
	replicate 1	replicate 2	replicate 3	AVG	STDEV	avg read vs blank
A90Y	0.34933	0.43478	0.4229	0.402337	0.0462878	0.258573
R94K	0.30673	0.33145	0.30717	0.315117	0.0141468	0.171353
R94Q	0.22683	0.21223	0.29407	0.244377	0.0436504	0.100613
Y133F	1.4549	1.5055	1.617	1.5258	0.0829347	1.38204
Y133E	0.25248	0.30233	0.30968	0.288163	0.0311204	0.1444
R137K	1.3631	1.3424	1.5924	1.43263	0.138749	1.28887
R137Q	0.59082	0.54505	0.61852	0.584797	0.0371035	0.441033
WT	1.4272	1.4275	1.5217	1.4588	0.0544732	1.31504
	180 minutes
	replicate 1	replicate 2	replicate 3	AVG	STDEV	avg read vs blank
A90Y	0.3532	0.72467	0.53063	0.536167	0.185797	0.392403
R94K	0.34268	0.5132	0.38722	0.414367	0.0884419	0.270603
R94Q	0.26585	0.33437	0.30773	0.30265	0.0345413	0.158887
Y133F	1.8314	2.1032	1.9443	1.95963	0.136547	1.81587
Y133E	0.3257	0.27912	0.27683	0.293883	0.0275778	0.15012
R137K	1.5738	2.0304	1.6259	1.74337	0.249939	1.5996
R137Q	0.65473	0.8105	0.76083	0.74202	0.0795703	0.598257
WT	1.461	1.5027	1.6224	1.5287	0.0837824	1.38494
	replicate 1	replicate 2	replicate 3	AVG	STDEV
Control 1	0.13187	0.146	0.15342	0.143763	0.0109477
Control2	0.14777	0.1307	0.136	0.138157	0.00873697
